# Supplementary material for: Genetic Regulation of Chlorophyll Biosynthesis in Pepper Fruit: Roles of CaAPRR2 and CaGLK2
Source: Genes (Basel). 2025 Feb 13;16(2):219. doi: 10.3390/genes16020219 (PMC11855580; doi:10.3390/genes16020219)
Supplement: Supplementary file 1 [file genes-16-00219-s001.zip]

Archive with 2 entries (2 files):
- genes-3383842-supplementary/supplemental fugures.pdf
- genes-3383842-supplementary/supplemental tables.pdf
